# Supplementary material for: A Novel Insertion in the Hepatitis B Virus Surface Protein Leading to Hyperglycosylation Causes Diagnostic and Immune Escape
Source: Viruses. 2023 Mar 25;15(4):838. doi: 10.3390/v15040838 (PMC10144012; doi:10.3390/v15040838)
Supplement: Supplementary file 1 [file viruses-15-00838-s001.zip]

Archive with 1 entries (1 files):
- viruses-2222632-supplementary.pdf
